# Supplementary material for: Study on Influencing Factors for Short-Term Symptom Resolution After Reinforced Radiculoplasty for Sacral Cysts: Focus on Bladder–Bowel Dysfunction
Source: J Clin Med. 2026 Apr 22;15(9):3196. doi: 10.3390/jcm15093196 (PMC13164424; doi:10.3390/jcm15093196)
Supplement: Supplementary file 1 [file jcm-15-03196-s001.zip]

Archive with 1 entries (1 files):
- jcm-4200606-supplementary.pdf
